# Supplementary material for: Gut Microbiota in Patients with Prediabetes
Source: Nutrients. 2024 Apr 9;16(8):1105. doi: 10.3390/nu16081105 (PMC11053759; doi:10.3390/nu16081105)
Supplement: Supplementary file 1 [file nutrients-16-01105-s001.zip]

Archive with 1 entries (1 files):
- nutrients-2939997-supplementary.pdf
